# Supplementary material for: Differentially expressed transcript isoforms associate with resistance to tuberculin skin test and interferon gamma release assay conversion
Source: PLoS One. 2023 Apr 14;18(4):e0284498. doi: 10.1371/journal.pone.0284498 (PMC10104279; doi:10.1371/journal.pone.0284498)
Supplement: S1 Table — Differentially expressed transcripts (DETs) for the RSTR—LTBI comparison are listed for the media (S1A worksheet) and Mtb stimulated conditions (S1B worksheet) and ranked by false discovery rate (FDR). Direction indicates whether expression is increased within the RSTR group (up) or LTBI group (down). Genes with ≥1 DET (FDR <0.05) are also noted (Y/N) if they were previously identified [8] as differentially expressed genes (DEGs) by the interaction term Mtb*RSTR using the lmekin interaction model (FDR <0.2). No significant DETs (FDR < 0.05) were identified by incorporating a similar Mtb*RSTR interaction model in Sleuth (S1C) without the kinship term. (XLSX) [file pone.0284498.s003.xlsx]

## Sheet: S1A
Table S1A: Sleuth DETs - Media condition
Rank	Gene Name	Target ID	Media/Mtb	direction	FDR	Mtb*RSTR DEG (Y/N)
76	FZD3	ENST00000240093.8	MEDIA	up	0.0461	N
76	TSHZ2	ENST00000371497.10	MEDIA	down	0.0461	N
89	HAPLN3	ENST00000558770.5	MEDIA	down	0.0557	N
120	TRANK1	ENST00000429976.5	MEDIA	down	0.0694	N
120	FZD3	ENST00000537916.2	MEDIA	down	0.0694	N
372	FCMR	ENST00000367091.8	MEDIA	down	0.127	N
372	IL7R	ENST00000511982.1	MEDIA	down	0.127	N
372	STK17A	ENST00000648544.1	MEDIA	down	0.127	N

## Sheet: S1B
Table S1B: Sleuth DETs - TB condition
Rank	Gene Name	Target ID	Media/Mtb	direction	FDR	Mtb*RSTR DEG (Y/N)
1	IFNG	ENST00000229135.4	TB	down	3.26e-08	Y
2	CIITA	ENST00000570546.5	TB	down	7.62e-08	Y
3	CIITA	ENST00000324288.13	TB	down	1.54e-06	Y
4	CIITA	ENST00000576601.1	TB	down	1.62e-05	Y
5	CIITA	ENST00000636238.1	TB	down	0.00178	Y
6	CCDC88C	ENST00000556726.5	TB	down	0.00463	N
7	CIITA	ENST00000575513.1	TB	down	0.00494	Y
8	IRF1	ENST00000245414.9	TB	down	0.0055	Y
8	TIMP1	ENST00000218388.9	TB	up	0.0055	Y
10	ACSL4	ENST00000672401.1	TB	up	0.00622	N
11	LST1	ENST00000376096.5	TB	up	0.0086	N
12	IRF1	ENST00000405885.6	TB	down	0.00973	Y
13	CSF1R	ENST00000286301.7	TB	up	0.0108	Y
14	HAPLN3	ENST00000562889.5	TB	down	0.0151	N
15	TAGLN	ENST00000533863.1	TB	down	0.016	N
15	ADGRE2	ENST00000315576.8	TB	up	0.016	Y
17	TNFRSF1B	ENST00000376259.7	TB	up	0.0184	Y
17	ICOS	ENST00000316386.11	TB	down	0.0184	N
17	IRF1	ENST00000472045.1	TB	down	0.0184	Y
17	ESYT1	ENST00000550515.1	TB	down	0.0184	N
17	FLYWCH1	ENST00000574985.1	TB	down	0.0184	N
17	IRF8	ENST00000564617.5	TB	down	0.0184	Y
17	CD300E	ENST00000392619.2	TB	up	0.0184	Y
24	AC055839.2	ENST00000568641.1	TB	down	0.0215	N/A removed from analysis by rare gene filtering
25	ECHDC2	ENST00000460612.5	TB	down	0.0245	N
25	ZEB2	ENST00000558170.6	TB	up	0.0245	N
25	STAT1	ENST00000673638.1	TB	down	0.0245	N
25	BRPF1	ENST00000383829.7	TB	down	0.0245	N
25	IRF1	ENST00000493208.1	TB	down	0.0245	Y
25	AP3M2	ENST00000396926.8	TB	down	0.0245	N
25	TMEM245	ENST00000491854.1	TB	down	0.0245	N
25	DDX55	ENST00000238146.9	TB	down	0.0245	N
25	MIDEAS	ENST00000423556.6	TB	down	0.0245	N/A removed from analysis by rare gene filtering
25	HAPLN3	ENST00000558770.5	TB	down	0.0245	N
25	CIITA	ENST00000618327.4	TB	down	0.0245	Y
25	GRB2	ENST00000316804.10	TB	up	0.0245	Y
25	PDE4A	ENST00000380702.7	TB	up	0.0245	N
38	AKNA	ENST00000307564.8	TB	down	0.0302	N
38	ANPEP	ENST00000300060.7	TB	up	0.0302	Y
40	IFNGR2	ENST00000290219.10	TB	up	0.0311	N
41	ANKRD44	ENST00000409919.5	TB	down	0.0325	Y
42	EPB41	ENST00000647103.1	TB	down	0.0383	N
42	ARHGEF3	ENST00000413728.6	TB	down	0.0383	N
42	RASGRF2	ENST00000265080.9	TB	down	0.0383	N
42	GNA12	ENST00000275364.8	TB	up	0.0383	Y
42	CD3E	ENST00000361763.9	TB	down	0.0383	N
42	RAB11FIP4	ENST00000394744.6	TB	down	0.0383	N
42	PTTG1IP	ENST00000330938.8	TB	up	0.0383	Y
42	PARVB	ENST00000404989.1	TB	up	0.0383	N
50	LAIR1	ENST00000391743.7	TB	up	0.042	N
51	TNFRSF25	ENST00000513135.5	TB	down	0.0427	N
51	FCMR	ENST00000533312.1	TB	down	0.0427	N
51	PNKD	ENST00000258362.7	TB	up	0.0427	Y
51	BTN2A2	ENST00000495632.1	TB	down	0.0427	Y
51	ZDHHC14	ENST00000359775.10	TB	down	0.0427	N
51	GSTK1	ENST00000473649.1	TB	down	0.0427	Y
51	STRBP	ENST00000348403.10	TB	down	0.0427	N
51	PRKCQ	ENST00000397176.6	TB	down	0.0427	N
51	KBTBD4	ENST00000533290.5	TB	down	0.0427	N
51	GAPDH	ENST00000229239.10	TB	up	0.0427	N
51	ARHGAP45	ENST00000590577.2	TB	down	0.0427	N/A removed from analysis by rare gene filtering
51	RASSF2	ENST00000478553.1	TB	down	0.0427	N
51	ABHD12	ENST00000671858.1	TB	down	0.0427	N
51	PGK1	ENST00000373316.5	TB	up	0.0427	N
65	CCND2	ENST00000536795.1	TB	down	0.0438	N
66	PRKACB	ENST00000446538.5	TB	down	0.0439	N
67	DISC1	ENST00000366636.8	TB	up	0.0442	N
67	GNA15	ENST00000262958.4	TB	up	0.0442	N
69	GBP5	ENST00000443807.1	TB	down	0.0443	N
69	TTC12	ENST00000464224.5	TB	down	0.0443	N
71	MARCHF1	ENST00000511245.1	TB	up	0.0446	N/A removed from analysis by rare gene filtering
71	UBD	ENST00000377050.5	TB	down	0.0446	N
71	POLR2J3	ENST00000504677.5	TB	down	0.0446	N
71	IRF8	ENST00000268638.10	TB	down	0.0446	Y
75	CCDC88C	ENST00000389857.11	TB	down	0.0448	N
78	RASSF8	ENST00000615708.4	TB	up	0.0476	N
79	HENMT1	ENST00000370032.9	TB	down	0.0477	N
80	HLA-DMB	ENST00000498020.1	TB	down	0.0499	N
81	MOGS	ENST00000649777.1	TB	down	0.0499	N
82	HNMT	ENST00000410115.5	TB	up	0.0502	N
82	DOCK9	ENST00000448493.7	TB	down	0.0502	N
82	FOXP3	ENST00000376207.10	TB	down	0.0502	N
85	CEP85	ENST00000451429.7	TB	down	0.0528	N
85	SYNE1	ENST00000489156.1	TB	down	0.0528	N
85	CCDC43	ENST00000592333.1	TB	down	0.0528	N
88	EPB41L3	ENST00000578618.5	TB	up	0.0552	Y
90	FAS	ENST00000371857.7	TB	down	0.0572	N
90	EP400	ENST00000611841.1	TB	down	0.0572	N
90	AXIN1	ENST00000354866.7	TB	down	0.0572	N
90	FPR1	ENST00000304748.4	TB	up	0.0572	N
94	ATR	ENST00000513291.2	TB	down	0.0574	N
94	P4HA2	ENST00000379100.6	TB	up	0.0574	N
94	ZNF280D	ENST00000560002.5	TB	down	0.0574	Y
94	GIT1	ENST00000577466.2	TB	down	0.0574	N
94	TSHZ2	ENST00000371497.10	TB	down	0.0574	N
99	RAPGEF6	ENST00000515170.5	TB	up	0.058	N
99	CALHM2	ENST00000369788.7	TB	down	0.058	N
99	RCN1	ENST00000531345.1	TB	down	0.058	N
102	BTLA	ENST00000383680.4	TB	down	0.0603	N
102	CPNE5	ENST00000634222.1	TB	down	0.0603	N
102	FOS	ENST00000303562.9	TB	up	0.0603	N
102	COL18A1	ENST00000651438.1	TB	down	0.0603	N
102	MBNL3	ENST00000370844.5	TB	down	0.0603	N
107	GBP1	ENST00000495131.1	TB	down	0.0629	N
108	FBXO32	ENST00000517956.5	TB	down	0.0652	N
109	ANKRD44	ENST00000422886.5	TB	down	0.0653	Y
109	SYNE2	ENST00000553308.1	TB	down	0.0653	N
111	INPP4B	ENST00000513000.5	TB	down	0.0658	N
111	BTN3A1	ENST00000465690.6	TB	down	0.0658	N
111	RAB31	ENST00000578921.6	TB	up	0.0658	N
114	CD14	ENST00000302014.11	TB	up	0.0671	N
114	PDCD4	ENST00000489049.5	TB	down	0.0671	N
116	STAMBPL1	ENST00000371922.1	TB	down	0.0677	N
117	GBP5	ENST00000471171.1	TB	down	0.0681	N
117	DOCK9	ENST00000652315.1	TB	down	0.0681	N
117	ZNF280D	ENST00000267807.11	TB	down	0.0681	Y
122	WARS1	ENST00000553808.5	TB	down	0.0706	N/A removed from analysis by rare gene filtering
123	DSE	ENST00000606712.1	TB	up	0.0713	N
124	ADGRG5	ENST00000564607.1	TB	down	0.0714	N
125	JAML	ENST00000534294.5	TB	down	0.0747	N/A removed from analysis by rare gene filtering
125	SELPLG	ENST00000550948.1	TB	down	0.0747	Y
125	CRTC3	ENST00000560320.1	TB	down	0.0747	N
125	SEPTIN1	ENST00000563957.6	TB	down	0.0747	N/A removed from analysis by rare gene filtering
129	CSF3R	ENST00000489551.5	TB	up	0.0749	N
129	TPI1	ENST00000396705.10	TB	up	0.0749	N
131	TYROBP	ENST00000262629.9	TB	up	0.0753	N
131	APOL4	ENST00000449084.2	TB	down	0.0753	Y
131	FAM120C	ENST00000477084.1	TB	down	0.0753	N
134	ITGA4	ENST00000339307.8	TB	down	0.0757	N
135	STIM2	ENST00000463501.5	TB	down	0.0763	N
135	CSF1R	ENST00000502660.5	TB	up	0.0763	Y
135	ITK	ENST00000519759.1	TB	down	0.0763	N
135	SYNE2	ENST00000554805.6	TB	down	0.0763	N
135	ALDH1A2	ENST00000537372.5	TB	up	0.0763	N
135	YPEL3	ENST00000398838.8	TB	down	0.0763	N
141	TYSND1	ENST00000494143.5	TB	down	0.0768	N
142	ADCY7	ENST00000673801.1	TB	down	0.077	N
143	URI1	ENST00000392271.6	TB	down	0.077	N
144	GBP5	ENST00000370459.7	TB	down	0.0772	N
145	WDR45B	ENST00000571835.5	TB	down	0.0776	N
145	ADA	ENST00000372874.9	TB	up	0.0776	Y
147	AMIGO1	ENST00000369864.5	TB	down	0.0785	N
147	IRF8	ENST00000563180.1	TB	down	0.0785	Y
149	PITRM1	ENST00000380994.5	TB	down	0.0799	N
150	PKM	ENST00000335181.10	TB	up	0.0803	N
151	GBP5	ENST00000481145.1	TB	down	0.083	N
151	SIRPB2	ENST00000359801.8	TB	up	0.083	N
153	S100A6	ENST00000368719.9	TB	up	0.0846	N
153	ERGIC1	ENST00000393784.8	TB	up	0.0846	Y
153	LRRC25	ENST00000339007.4	TB	up	0.0846	N
153	SUN2	ENST00000456894.5	TB	down	0.0846	N
157	KLRD1	ENST00000344825.10	TB	down	0.0851	N
157	YBX3	ENST00000228251.9	TB	up	0.0851	N
159	SLC35F2	ENST00000525815.6	TB	down	0.0875	N
160	LIMS1	ENST00000393310.5	TB	up	0.0883	Y
161	CEACAM21	ENST00000618577.4	TB	down	0.0917	N
162	MICU2	ENST00000480341.5	TB	down	0.0921	N
162	ANXA2	ENST00000451270.7	TB	up	0.0921	N
164	CDC42SE2	ENST00000505065.1	TB	down	0.0934	N
165	ZBTB20	ENST00000463497.5	TB	down	0.0935	N
165	CXCL9	ENST00000264888.6	TB	down	0.0935	Y
165	ARHGAP17	ENST00000575656.5	TB	down	0.0935	N
165	TNRC6C	ENST00000636222.1	TB	down	0.0935	N
165	LSM14A	ENST00000585887.3	TB	down	0.0935	N
165	TYMP	ENST00000425169.1	TB	up	0.0935	N
171	CELF2	ENST00000416382.6	TB	down	0.0937	N
172	NCKIPSD	ENST00000416649.6	TB	down	0.0985	N
172	CHD3	ENST00000672838.1	TB	down	0.0985	N
174	NUP210	ENST00000254508.7	TB	down	0.1	Y
174	RAPGEF6	ENST00000513227.5	TB	down	0.1	N
174	KLRC3	ENST00000381903.2	TB	down	0.1	N
174	ANAPC7	ENST00000546720.5	TB	down	0.1	N
174	TMC6	ENST00000590494.1	TB	down	0.1	N
174	MRPL34	ENST00000252602.1	TB	down	0.1	N
180	KIF16B	ENST00000354981.6	TB	down	0.102	N
181	GLS	ENST00000320717.8	TB	down	0.102	N
181	DOCK8	ENST00000382341.5	TB	down	0.102	N
181	PPP2R5C	ENST00000556373.1	TB	down	0.102	N
181	EMILIN2	ENST00000254528.4	TB	up	0.102	N
185	LY75	ENST00000484559.1	TB	down	0.103	N
185	CTLA4	ENST00000648405.2	TB	down	0.103	N
185	SRPRB	ENST00000481356.1	TB	down	0.103	N
185	CTAGE6	ENST00000470691.2	TB	down	0.103	N
185	SRGN	ENST00000242465.4	TB	up	0.103	N
185	PLEKHA7	ENST00000636090.1	TB	down	0.103	N
191	CD3G	ENST00000532917.3	TB	down	0.103	N
191	C19orf38	ENST00000397820.5	TB	up	0.103	N
193	VCAN	ENST00000513960.5	TB	up	0.103	Y
194	PTPN4	ENST00000431283.1	TB	down	0.104	N
194	ITGA4	ENST00000484404.1	TB	down	0.104	N
194	CYB561D2	ENST00000419046.1	TB	down	0.104	N
194	CAPN3	ENST00000674093.1	TB	down	0.104	N
194	COLGALT1	ENST00000252599.9	TB	up	0.104	N
199	SMARCA2	ENST00000634403.1	TB	down	0.106	N
200	ZAP70	ENST00000489250.1	TB	down	0.106	N
200	ATM	ENST00000527805.5	TB	down	0.106	N
202	SMPDL3A	ENST00000368440.5	TB	up	0.107	N
203	ENO1	ENST00000234590.10	TB	up	0.107	N
203	EPB41	ENST00000649674.1	TB	down	0.107	N
203	ZEB2	ENST00000625161.1	TB	up	0.107	N
203	DGKA	ENST00000551296.5	TB	down	0.107	N
203	LIMD2	ENST00000259006.8	TB	down	0.107	N
208	ITK	ENST00000422843.8	TB	down	0.108	N
208	NFIL3	ENST00000297689.4	TB	up	0.108	Y
208	RBM4	ENST00000515838.2	TB	down	0.108	N
208	GNS	ENST00000542058.5	TB	up	0.108	N
212	LTB4R2	ENST00000528054.1	TB	down	0.108	N
213	CCDC66	ENST00000468108.1	TB	down	0.109	N
213	EIF2B5	ENST00000492773.6	TB	down	0.109	N
213	HLA-DMA	ENST00000477541.1	TB	down	0.109	N
216	SIGLEC7	ENST00000317643.10	TB	up	0.109	N
217	IL32	ENST00000008180.13	TB	down	0.109	N
217	TRABD	ENST00000463233.1	TB	down	0.109	N
219	ACSS1	ENST00000323482.9	TB	down	0.109	Y
220	SAMM50	ENST00000474323.5	TB	down	0.11	N
221	IRF1	ENST00000437654.5	TB	down	0.11	Y
222	SDHA	ENST00000504824.5	TB	down	0.11	N
222	MEA1	ENST00000645410.1	TB	down	0.11	N
222	NUDT5	ENST00000378940.7	TB	down	0.11	N
222	PDE3B	ENST00000282096.9	TB	down	0.11	N
222	PLAAT4	ENST00000255688.8	TB	down	0.11	N/A removed from analysis by rare gene filtering
222	ADCY7	ENST00000254235.7	TB	up	0.11	N
222	SLC16A3	ENST00000582743.5	TB	up	0.11	N
229	DOCK10	ENST00000435582.1	TB	down	0.111	N
229	RASA4	ENST00000520577.1	TB	down	0.111	N
231	PHC2	ENST00000373418.7	TB	up	0.111	Y
231	TRAK1	ENST00000613405.4	TB	up	0.111	N
231	GTF2H2C	ENST00000508325.5	TB	down	0.111	N
231	AIF1	ENST00000376059.8	TB	up	0.111	N
231	SUSD3	ENST00000375472.8	TB	down	0.111	Y
231	C3AR1	ENST00000307637.5	TB	up	0.111	N
231	PSTPIP1	ENST00000558012.6	TB	down	0.111	N
231	AKAP13	ENST00000558644.2	TB	down	0.111	Y
231	GUCD1	ENST00000435822.5	TB	up	0.111	N
240	NCDN	ENST00000373243.7	TB	down	0.112	N
240	TGFBR3	ENST00000370399.6	TB	down	0.112	N
240	GOLPH3L	ENST00000479757.1	TB	down	0.112	N
240	S100A10	ENST00000368811.8	TB	up	0.112	N
240	S100A9	ENST00000368738.4	TB	up	0.112	N
240	DHX57	ENST00000457308.6	TB	down	0.112	N
240	ST3GAL5	ENST00000640763.1	TB	down	0.112	N
240	LIMS1	ENST00000332345.10	TB	up	0.112	Y
240	CD302	ENST00000553424.5	TB	up	0.112	N
240	ANKRD44	ENST00000647377.1	TB	down	0.112	Y
240	SEC22C	ENST00000451653.5	TB	down	0.112	N
240	ST6GAL1	ENST00000470633.1	TB	down	0.112	N
240	LEF1	ENST00000505379.5	TB	down	0.112	N
240	KIF2A	ENST00000381103.6	TB	down	0.112	N
240	BRD8	ENST00000425764.5	TB	down	0.112	N
240	GALNT10	ENST00000519571.1	TB	down	0.112	N
240	ITK	ENST00000519402.5	TB	down	0.112	N
240	HLA-DPA1	ENST00000479107.1	TB	down	0.112	N
240	CPVL	ENST00000265394.10	TB	up	0.112	N
240	AUH	ENST00000478465.5	TB	down	0.112	N
240	WASHC2A	ENST00000492914.1	TB	down	0.112	N/A removed from analysis by rare gene filtering
240	PDE3B	ENST00000534317.1	TB	down	0.112	N
240	FJX1	ENST00000317811.6	TB	up	0.112	N
240	EHBP1L1	ENST00000309295.9	TB	up	0.112	N
240	CORO1B	ENST00000393893.5	TB	up	0.112	N
240	BCAT1	ENST00000261192.12	TB	up	0.112	N
240	FGD4	ENST00000427716.6	TB	up	0.112	Y
240	ARHGAP9	ENST00000550440.5	TB	down	0.112	N
240	TMEM19	ENST00000549735.5	TB	down	0.112	N
240	RNASEH2B	ENST00000645333.1	TB	down	0.112	Y
240	SYNE2	ENST00000554584.5	TB	down	0.112	N
240	EVL	ENST00000392920.8	TB	down	0.112	N
240	IRF8	ENST00000569607.1	TB	down	0.112	Y
240	CPD	ENST00000225719.9	TB	up	0.112	N
240	KAT7	ENST00000435742.2	TB	down	0.112	N
240	MBP	ENST00000397860.7	TB	down	0.112	N
240	NCLN	ENST00000590671.5	TB	down	0.112	N
240	HNRNPM	ENST00000325495.9	TB	up	0.112	Y
240	HOMER3	ENST00000392351.8	TB	up	0.112	N
240	ZNF507	ENST00000587084.5	TB	down	0.112	N
240	CD33	ENST00000436584.6	TB	up	0.112	N
240	RAB5IF	ENST00000373852.9	TB	down	0.112	N/A removed from analysis by rare gene filtering
240	CD40	ENST00000489304.5	TB	down	0.112	N
240	VAPB	ENST00000265619.6	TB	down	0.112	N
240	SAMSN1	ENST00000400566.6	TB	up	0.112	Y
285	AKNA	ENST00000312033.3	TB	down	0.113	N
286	SLC35A2	ENST00000247138.11	TB	up	0.114	N
287	FBLN7	ENST00000272559.4	TB	down	0.114	N
287	HLA-DQA1	ENST00000482745.5	TB	down	0.114	N
287	TESPA1	ENST00000531122.5	TB	down	0.114	N
287	SERPINA1	ENST00000449399.7	TB	up	0.114	N
287	TBX21	ENST00000177694.2	TB	down	0.114	N
287	KAT7	ENST00000424009.6	TB	up	0.114	N
287	SECTM1	ENST00000269389.8	TB	down	0.114	Y
287	SLC44A2	ENST00000589561.5	TB	down	0.114	N
287	ZNF610	ENST00000403906.8	TB	down	0.114	N
296	PEX1	ENST00000248633.9	TB	down	0.115	N
297	GFI1	ENST00000294702.6	TB	down	0.115	N
297	ZAP70	ENST00000487283.5	TB	down	0.115	N
297	CYP4V2	ENST00000507209.5	TB	down	0.115	N
297	ITGA1	ENST00000282588.7	TB	down	0.115	N
297	BTN3A2	ENST00000396948.5	TB	down	0.115	N
297	ETV7	ENST00000340181.9	TB	down	0.115	N
297	CALHM6	ENST00000368605.3	TB	down	0.115	N/A removed from analysis by rare gene filtering
297	CEBPD	ENST00000408965.4	TB	up	0.115	N
297	PRR5L	ENST00000532843.1	TB	down	0.115	N
297	SLAIN1	ENST00000418532.6	TB	down	0.115	N
297	NIN	ENST00000324330.13	TB	down	0.115	N
297	NLRC5	ENST00000543049.1	TB	down	0.115	N
297	SMAD7	ENST00000587336.1	TB	down	0.115	N
297	RRBP1	ENST00000398782.2	TB	up	0.115	N
297	ABHD12	ENST00000672566.1	TB	down	0.115	N
312	FCRL6	ENST00000540741.5	TB	down	0.117	N
312	UBASH3A	ENST00000319294.11	TB	down	0.117	N
314	RCE1	ENST00000309657.8	TB	up	0.118	N
315	JAG1	ENST00000254958.10	TB	down	0.118	N
316	MXD1	ENST00000264444.7	TB	up	0.119	Y
317	ATP2A3	ENST00000572694.1	TB	down	0.119	N
318	ATP5IF1	ENST00000497986.5	TB	down	0.121	N/A removed from analysis by rare gene filtering
318	ARHGAP15	ENST00000295095.11	TB	down	0.121	Y
318	KIF5C	ENST00000435030.6	TB	down	0.121	N
318	ZBTB20	ENST00000357258.8	TB	down	0.121	N
318	TLR2	ENST00000646219.1	TB	up	0.121	N
318	PARP8	ENST00000505697.6	TB	down	0.121	N
318	TGFBI	ENST00000515433.1	TB	up	0.121	N
318	GNAQ	ENST00000286548.9	TB	up	0.121	N
318	CELF2	ENST00000417956.6	TB	down	0.121	N
318	VIM	ENST00000224237.9	TB	up	0.121	N
318	HINFP	ENST00000529808.1	TB	down	0.121	N
318	CLIP1	ENST00000539080.1	TB	up	0.121	N
318	DNAJC3	ENST00000376795.6	TB	up	0.121	Y
318	GPR18	ENST00000397473.6	TB	down	0.121	Y
318	MAPK8IP3	ENST00000250894.8	TB	down	0.121	N
318	CIITA	ENST00000572665.1	TB	down	0.121	Y
318	NUMBL	ENST00000252891.8	TB	down	0.121	N
318	GART	ENST00000424203.5	TB	down	0.121	N
318	ITSN1	ENST00000379960.9	TB	up	0.121	N
318	OFD1	ENST00000464463.5	TB	down	0.121	N
318	TIMP1	ENST00000456754.6	TB	up	0.121	Y
339	TBKBP1	ENST00000361722.7	TB	down	0.121	Y
340	CEP170	ENST00000451408.2	TB	up	0.121	N
340	APOL2	ENST00000476579.1	TB	down	0.121	N
342	DSE	ENST00000644252.3	TB	up	0.122	N
343	DNAJC3	ENST00000602402.6	TB	up	0.123	Y
343	ITGB2	ENST00000652462.1	TB	up	0.123	N
345	GPR161	ENST00000546300.5	TB	down	0.123	N
345	SEC22C	ENST00000264454.8	TB	up	0.123	N
345	COX18	ENST00000510031.1	TB	down	0.123	N
345	TCF7	ENST00000517799.5	TB	down	0.123	N
345	TNFRSF10B	ENST00000523752.5	TB	down	0.123	N
345	ARRDC1	ENST00000371421.9	TB	down	0.123	N
345	DDIT4	ENST00000307365.4	TB	up	0.123	N
345	SLC35G1	ENST00000483386.5	TB	down	0.123	N
345	DNHD1	ENST00000254579.11	TB	down	0.123	N
345	NUMA1	ENST00000545721.1	TB	down	0.123	N
345	NFRKB	ENST00000524794.5	TB	down	0.123	N
345	FAM216A	ENST00000538285.6	TB	down	0.123	N
345	DGLUCY	ENST00000522816.1	TB	down	0.123	N/A removed from analysis by rare gene filtering
345	MAN2A2	ENST00000560451.5	TB	down	0.123	N
345	DNAJA3	ENST00000262375.11	TB	down	0.123	N
345	KIF22	ENST00000561482.5	TB	down	0.123	N
345	ALDOA	ENST00000395240.7	TB	up	0.123	N
345	NME2	ENST00000512737.5	TB	up	0.123	N
345	EPB41L3	ENST00000341928.6	TB	up	0.123	Y
345	AC119396.1	ENST00000576789.1	TB	down	0.123	N/A removed from analysis by rare gene filtering
345	VASP	ENST00000245932.11	TB	up	0.123	N
345	SLC23A2	ENST00000379333.5	TB	down	0.123	N
345	YPEL1	ENST00000477675.1	TB	down	0.123	N
368	CLSTN1	ENST00000477264.1	TB	down	0.125	N
369	ZFP36L2	ENST00000282388.4	TB	down	0.126	N
370	SPI1	ENST00000378538.8	TB	up	0.126	N
371	CCDC69	ENST00000522964.1	TB	down	0.126	N
375	PKD2	ENST00000502363.1	TB	up	0.127	N
375	SH2D3C	ENST00000314830.13	TB	down	0.127	N
375	CCDC57	ENST00000581625.2	TB	down	0.127	N
378	PRKCZ	ENST00000378567.8	TB	down	0.127	N
378	IL18BP	ENST00000534583.5	TB	down	0.127	N
380	PRKACB	ENST00000370685.7	TB	down	0.127	N
380	HNMT	ENST00000280097.5	TB	up	0.127	N
380	HTATIP2	ENST00000533914.1	TB	down	0.127	N
380	AGAP2	ENST00000257897.7	TB	down	0.127	N
380	WARS1	ENST00000554084.5	TB	down	0.127	N/A removed from analysis by rare gene filtering
380	RIMBP3	ENST00000619918.1	TB	down	0.127	N
386	STAT1	ENST00000674028.1	TB	down	0.128	N
387	CDH1	ENST00000261769.10	TB	down	0.128	N
388	FCGR1A	ENST00000489479.1	TB	down	0.129	Y
389	ZBTB20	ENST00000462705.5	TB	down	0.129	N
389	KHNYN	ENST00000553935.6	TB	down	0.129	N
391	TIMELESS	ENST00000557589.1	TB	down	0.13	N
392	IRF1	ENST00000458069.5	TB	down	0.131	Y
392	PFDN1	ENST00000510217.1	TB	up	0.131	N
392	HK3	ENST00000292432.10	TB	up	0.131	N
392	RASSF4	ENST00000489171.5	TB	up	0.131	N
392	AREL1	ENST00000556202.5	TB	up	0.131	N
397	IFT74	ENST00000648373.1	TB	down	0.131	N
397	IL11RA	ENST00000555003.5	TB	down	0.131	N
399	FCRL3	ENST00000368184.8	TB	down	0.131	N
399	CYTIP	ENST00000418920.5	TB	down	0.131	N
399	PTCH1	ENST00000331920.11	TB	down	0.131	N
399	CD163	ENST00000538840.1	TB	up	0.131	N
399	PLCG1	ENST00000244007.7	TB	down	0.131	N
399	CD40LG	ENST00000370629.7	TB	down	0.131	N
405	BANK1	ENST00000322953.9	TB	down	0.132	N
406	ODF2L	ENST00000478286.2	TB	down	0.132	N
406	GBP1	ENST00000493139.1	TB	down	0.132	N
406	DEXI	ENST00000570440.2	TB	down	0.132	Y
406	NEDD4L	ENST00000592601.5	TB	up	0.132	Y
406	ZNF441	ENST00000357901.5	TB	down	0.132	N
411	MIF4GD	ENST00000649805.1	TB	down	0.133	N
412	EPB41L5	ENST00000263713.10	TB	down	0.133	N
412	TXK	ENST00000506073.1	TB	down	0.133	N
412	CBFB	ENST00000566281.1	TB	down	0.133	N
412	FPR2	ENST00000600258.1	TB	up	0.133	N
416	WDR41	ENST00000507239.5	TB	down	0.133	N
417	RNF166	ENST00000312838.9	TB	down	0.134	Y
417	ACSS1	ENST00000484396.1	TB	down	0.134	Y
419	TTN	ENST00000589042.5	TB	down	0.134	N
420	DCAF11	ENST00000558408.1	TB	down	0.135	N
421	S100A11	ENST00000271638.3	TB	up	0.135	N
421	AUTS2	ENST00000647121.1	TB	down	0.135	N
421	ARHGAP17	ENST00000303665.9	TB	down	0.135	N
421	EPB41L3	ENST00000542652.6	TB	up	0.135	Y
421	RABL2B	ENST00000482308.1	TB	down	0.135	N
421	P2RY10	ENST00000171757.3	TB	down	0.135	N
427	RESF1	ENST00000312561.9	TB	down	0.136	N/A removed from analysis by rare gene filtering
427	MYO9A	ENST00000568042.5	TB	down	0.136	N
429	PTPN4	ENST00000263708.7	TB	down	0.136	N
429	FAM102A	ENST00000373084.8	TB	down	0.136	N
431	FCER1G	ENST00000289902.2	TB	up	0.136	N
432	NXPE3	ENST00000491511.6	TB	down	0.137	N
432	SART3	ENST00000548582.5	TB	down	0.137	N
434	SRP54	ENST00000556994.5	TB	up	0.137	N
435	PUM2	ENST00000429419.6	TB	down	0.137	N
435	SOX5	ENST00000659413.1	TB	up	0.137	N
435	AKAP5	ENST00000394718.4	TB	down	0.137	N
435	NPIPB12	ENST00000550665.5	TB	down	0.137	N/A removed from analysis by rare gene filtering
435	ANKRD11	ENST00000643147.1	TB	down	0.137	N
435	MYO18A	ENST00000529889.1	TB	down	0.137	N
435	SLC38A5	ENST00000620913.5	TB	down	0.137	N
442	COQ2	ENST00000647002.2	TB	up	0.137	N
442	LRP1	ENST00000243077.8	TB	up	0.137	N
444	IMPDH2	ENST00000429182.5	TB	down	0.138	N
444	GSDMD	ENST00000524846.5	TB	down	0.138	N
446	SLC39A1	ENST00000356205.9	TB	up	0.139	Y
446	CASP5	ENST00000438448.6	TB	up	0.139	N
448	ATP6V1C1	ENST00000518959.1	TB	down	0.139	N
449	STAT1	ENST00000673777.1	TB	down	0.14	N
450	PASK	ENST00000472072.5	TB	down	0.14	N
450	DPH7	ENST00000467243.5	TB	down	0.14	N
450	NPC2	ENST00000555619.6	TB	up	0.14	N
453	LCK	ENST00000373564.7	TB	down	0.14	N
453	FCRL2	ENST00000368178.3	TB	down	0.14	N
453	ZNF638	ENST00000475743.1	TB	down	0.14	N
453	AP3M2	ENST00000523249.1	TB	down	0.14	N
453	Z82206.1	ENST00000424496.2	TB	down	0.14	N/A removed from analysis by rare gene filtering
458	PTPRJ	ENST00000615445.4	TB	up	0.14	N
458	SBNO2	ENST00000590446.2	TB	down	0.14	N
460	CDC42EP3	ENST00000422687.1	TB	down	0.14	N
460	CYFIP1	ENST00000610365.4	TB	up	0.14	N
462	ARNT	ENST00000505755.5	TB	up	0.141	N
462	ATG4B	ENST00000468018.5	TB	down	0.141	N
464	CASP10	ENST00000374650.7	TB	down	0.141	N
464	PARP8	ENST00000281631.10	TB	down	0.141	N
464	GRPEL2	ENST00000513661.5	TB	down	0.141	N
467	CD28	ENST00000324106.9	TB	down	0.141	N
467	TIFA	ENST00000361717.4	TB	down	0.141	N
467	ERO1A	ENST00000395686.8	TB	up	0.141	N
467	KLHDC4	ENST00000347925.9	TB	down	0.141	N
467	DMD	ENST00000378723.7	TB	down	0.141	N
472	CCDC69	ENST00000355417.7	TB	down	0.141	N
472	SLC5A2	ENST00000568188.1	TB	down	0.141	N
474	PACRGL	ENST00000503585.6	TB	down	0.142	N
474	TMEM217	ENST00000357219.4	TB	down	0.142	N
474	CASTOR3	ENST00000414739.3	TB	down	0.142	N/A removed from analysis by rare gene filtering
474	LTBP3	ENST00000322147.8	TB	down	0.142	N
474	CD163	ENST00000432237.2	TB	up	0.142	N
474	ZNF764	ENST00000568333.1	TB	down	0.142	N
480	VPS51	ENST00000534591.1	TB	down	0.142	N
481	ORC4	ENST00000481488.1	TB	down	0.142	N
481	TLK1	ENST00000470340.1	TB	down	0.142	N
481	GAK	ENST00000505819.5	TB	down	0.142	N
481	HLA-C	ENST00000376228.9	TB	up	0.142	N
481	ST7	ENST00000438863.5	TB	down	0.142	N
481	GDPD5	ENST00000526177.5	TB	down	0.142	N
481	AKAP5	ENST00000320636.5	TB	down	0.142	N
481	LPCAT4	ENST00000563748.5	TB	down	0.142	N
481	LILRB2	ENST00000391748.5	TB	up	0.142	N
490	FCGR3A	ENST00000367967.7	TB	up	0.143	N
490	STIMATE-MUSTN1	ENST00000495552.1	TB	down	0.143	N/A removed from analysis by rare gene filtering
492	S1PR5	ENST00000333430.6	TB	down	0.143	N
493	ARFGEF1	ENST00000520381.5	TB	down	0.144	N
494	FCGR1B	ENST00000453173.2	TB	down	0.146	Y
494	RBM8A	ENST00000634130.1	TB	down	0.146	N
494	HRH2	ENST00000636584.1	TB	up	0.146	N
494	MTG1	ENST00000460848.5	TB	down	0.146	N
498	ZNF827	ENST00000508784.6	TB	down	0.146	N
499	ARAP2	ENST00000503225.5	TB	down	0.146	N
499	APOL2	ENST00000451256.6	TB	down	0.146	N
501	BASP1	ENST00000322611.4	TB	up	0.146	N
502	SPTBN1	ENST00000467371.1	TB	down	0.147	N
502	GSTK1	ENST00000494735.1	TB	down	0.147	Y
502	R3HCC1	ENST00000265806.11	TB	down	0.147	N
502	ERMP1	ENST00000339450.10	TB	down	0.147	N
502	EXOSC3	ENST00000327304.10	TB	down	0.147	N
502	ATE1	ENST00000369043.7	TB	up	0.147	N
502	KMT2A	ENST00000527839.2	TB	down	0.147	N
502	KLRD1	ENST00000350274.9	TB	down	0.147	N
502	COX11	ENST00000299335.8	TB	down	0.147	N
511	CTNS	ENST00000576979.1	TB	down	0.147	N
512	IFNGR1	ENST00000367739.9	TB	up	0.148	N
513	SMARCA2	ENST00000635226.1	TB	down	0.148	N
514	ADGRL1	ENST00000361434.7	TB	down	0.149	N
514	FAAH2	ENST00000374900.4	TB	down	0.149	N
516	NCK2	ENST00000393348.6	TB	down	0.149	N
517	TTLL3	ENST00000383827.5	TB	down	0.15	N
518	RFTN1	ENST00000449415.5	TB	up	0.15	N
519	CLSTN1	ENST00000377298.9	TB	down	0.15	N
519	GBP4	ENST00000355754.7	TB	down	0.15	N
521	RNF44	ENST00000504160.1	TB	down	0.151	N
521	FOXO1	ENST00000379561.6	TB	down	0.151	N
523	GBP2	ENST00000463660.1	TB	down	0.152	N
523	FCMR	ENST00000528654.1	TB	down	0.152	N
523	TNS1	ENST00000171887.8	TB	up	0.152	N
523	CAMK4	ENST00000282356.9	TB	down	0.152	N
523	GAL3ST4	ENST00000495882.1	TB	down	0.152	N
523	DCLRE1C	ENST00000492201.5	TB	down	0.152	N
523	SYT17	ENST00000568115.5	TB	up	0.152	N
523	PRMT7	ENST00000567542.5	TB	down	0.152	N
531	AREG	ENST00000395748.8	TB	up	0.152	N
531	TNFRSF21	ENST00000296861.2	TB	up	0.152	N
531	GIMAP8	ENST00000307271.4	TB	down	0.152	N
531	GIMAP5	ENST00000498181.6	TB	down	0.152	N
531	RIC1	ENST00000251879.10	TB	down	0.152	N
531	DYRK2	ENST00000344096.4	TB	down	0.152	N
531	MYO5B	ENST00000285039.12	TB	down	0.152	N
538	OSBPL3	ENST00000396429.5	TB	down	0.152	Y
538	PTPN12	ENST00000248594.11	TB	up	0.152	N
538	SPOCK2	ENST00000463279.6	TB	down	0.152	N
538	PIK3AP1	ENST00000339364.10	TB	up	0.152	N
538	AC068896.3	ENST00000494792.1	TB	down	0.152	N/A removed from analysis by rare gene filtering
538	CLP1	ENST00000533682.2	TB	down	0.152	N
538	BCR	ENST00000359540.7	TB	down	0.152	N
538	P2RY8	ENST00000381297.10	TB	down	0.152	N
538	P2RY8	ENST00000381297.10_PAR_Y	TB	down	0.152	N
547	STAT1	ENST00000464072.1	TB	down	0.153	N
547	ST8SIA4	ENST00000231461.10	TB	up	0.153	N
547	PRELID1	ENST00000510797.1	TB	up	0.153	N
547	TBC1D31	ENST00000521980.1	TB	down	0.153	Y
547	BRSK2	ENST00000533606.2	TB	down	0.153	N
547	CFL1	ENST00000526975.1	TB	up	0.153	N
547	PCED1B	ENST00000546455.6	TB	down	0.153	N
547	TM9SF2	ENST00000463709.1	TB	down	0.153	N
547	INTS2	ENST00000646745.1	TB	down	0.153	N
547	NCF4	ENST00000651053.1	TB	down	0.153	N
547	TRMU	ENST00000485559.1	TB	down	0.153	N
547	AMER1	ENST00000374869.8	TB	down	0.153	N
559	TCEANC	ENST00000380600.1	TB	down	0.153	N
560	MAP9	ENST00000650955.1	TB	down	0.154	N
561	RCAN3	ENST00000374395.9	TB	down	0.155	N
561	GBP1	ENST00000370473.5	TB	down	0.155	N
561	TAGLN2	ENST00000397334.2	TB	down	0.155	N
561	TRAF3IP3	ENST00000367023.5	TB	down	0.155	N
561	IWS1	ENST00000637187.1	TB	down	0.155	N
561	ZNF860	ENST00000360311.5	TB	down	0.155	N
561	AC093323.1	ENST00000645429.1	TB	down	0.155	N/A removed from analysis by rare gene filtering
561	CCS	ENST00000533244.6	TB	down	0.155	N
561	ARHGAP5	ENST00000556611.5	TB	down	0.155	N
561	ZNF57	ENST00000306908.10	TB	down	0.155	N
561	NKG7	ENST00000221978.10	TB	down	0.155	N
572	BNIP3L	ENST00000380629.7	TB	up	0.155	N
572	RB1CC1	ENST00000435644.6	TB	up	0.155	N
572	PHF12	ENST00000268756.7	TB	down	0.155	N
572	MRPL4	ENST00000393733.6	TB	down	0.155	N
576	HAPLN3	ENST00000563808.1	TB	down	0.156	N
576	ABI3	ENST00000225941.6	TB	down	0.156	N
576	ZNF737	ENST00000596797.1	TB	down	0.156	N
579	PPAN	ENST00000253107.12	TB	down	0.157	N
580	PITPNM1	ENST00000356404.8	TB	down	0.157	N
580	LPCAT3	ENST00000540060.1	TB	down	0.157	N
582	ODF3	ENST00000531679.1	TB	down	0.157	N
583	XRRA1	ENST00000524430.1	TB	down	0.158	N
584	HSD17B4	ENST00000510025.7	TB	up	0.158	N
585	CARD11	ENST00000356408.3	TB	down	0.158	N
585	GSTK1	ENST00000489654.1	TB	down	0.158	Y
587	GSTK1	ENST00000479303.1	TB	down	0.159	Y
588	CTSH	ENST00000534038.5	TB	up	0.159	N
589	CYRIA	ENST00000406434.5	TB	up	0.159	N/A removed from analysis by rare gene filtering
589	STN1	ENST00000224950.8	TB	down	0.159	N/A removed from analysis by rare gene filtering
591	BTN3A3	ENST00000467524.1	TB	down	0.16	N
592	CD36	ENST00000538969.5	TB	up	0.16	N
593	RFC1	ENST00000502706.1	TB	down	0.161	N
593	ANKS3	ENST00000591653.5	TB	down	0.161	N
593	MAFB	ENST00000373313.3	TB	up	0.161	N
596	ZFP69B	ENST00000411995.6	TB	down	0.161	N
596	SSR3	ENST00000467733.1	TB	down	0.161	N
596	DDX31	ENST00000438527.7	TB	down	0.161	N
596	CCSER2	ENST00000372088.8	TB	down	0.161	N
596	FAS	ENST00000652046.1	TB	down	0.161	N
596	GZMB	ENST00000530830.1	TB	down	0.161	N
596	NLRC3	ENST00000615877.4	TB	down	0.161	N
596	NLRC5	ENST00000543103.1	TB	down	0.161	N
596	ABHD12	ENST00000576316.5	TB	down	0.161	N
605	DDHD1	ENST00000557445.1	TB	down	0.161	N
605	CST3	ENST00000376925.8	TB	up	0.161	Y
607	SNRPF	ENST00000551316.1	TB	down	0.163	N
607	LCP1	ENST00000323076.7	TB	up	0.163	Y
607	CDR2	ENST00000268383.7	TB	down	0.163	Y
610	PKM	ENST00000569857.5	TB	up	0.163	N
611	INPP4B	ENST00000510812.5	TB	down	0.163	N
611	MAN2B1	ENST00000456935.7	TB	up	0.163	N
613	GBP1	ENST00000479889.1	TB	down	0.163	N
613	TNPO1	ENST00000523768.5	TB	down	0.163	N
613	RGS14	ENST00000514713.5	TB	down	0.163	N
613	PGGHG	ENST00000409479.5	TB	down	0.163	N/A removed from analysis by rare gene filtering
613	PTGDR2	ENST00000332539.5	TB	down	0.163	N
613	DGLUCY	ENST00000518665.6	TB	down	0.163	N/A removed from analysis by rare gene filtering
613	SCO1	ENST00000577335.2	TB	down	0.163	N
613	METRNL	ENST00000320095.12	TB	up	0.163	N
621	MAP1A	ENST00000382031.5	TB	down	0.164	N
622	FAR1	ENST00000527202.1	TB	down	0.165	N
622	SOCS4	ENST00000555846.2	TB	down	0.165	N
624	XPO1	ENST00000476585.5	TB	down	0.165	N
624	METRN	ENST00000568223.7	TB	down	0.165	N
624	NKG7	ENST00000595217.1	TB	down	0.165	N
627	EPB41	ENST00000646260.1	TB	down	0.167	N
627	PFKFB4	ENST00000232375.8	TB	up	0.167	N
627	SPOCK2	ENST00000495888.1	TB	down	0.167	N
627	GAB2	ENST00000361507.5	TB	up	0.167	Y
627	TIRAP	ENST00000392679.5	TB	down	0.167	N
627	PIN4	ENST00000373669.8	TB	down	0.167	N
633	IRF1	ENST00000439555.2	TB	down	0.167	Y
633	AKAP9	ENST00000493453.1	TB	down	0.167	N
633	BICD1	ENST00000551848.1	TB	down	0.167	N
633	ELP2	ENST00000536830.1	TB	down	0.167	N
633	GUCD1	ENST00000407471.7	TB	down	0.167	N
633	CBX7	ENST00000216133.10	TB	down	0.167	N
639	TNS1	ENST00000439083.5	TB	up	0.168	N
640	KCP	ENST00000610776.4	TB	down	0.168	N
640	DGKZ	ENST00000528173.5	TB	down	0.168	N
642	DBP	ENST00000222122.10	TB	down	0.17	N
643	NLRC5	ENST00000539881.5	TB	down	0.17	N
644	RPS27L	ENST00000455271.5	TB	down	0.171	N
645	ZBTB17	ENST00000375743.8	TB	up	0.171	Y
645	SNAP47	ENST00000617596.4	TB	down	0.171	N
645	SVIP	ENST00000529848.1	TB	down	0.171	N
645	PARP16	ENST00000261888.10	TB	down	0.171	N
645	TPGS2	ENST00000590258.2	TB	down	0.171	N
650	RERE	ENST00000476556.5	TB	down	0.171	N
651	NR3C1	ENST00000343796.6	TB	down	0.171	N
652	TRNT1	ENST00000652340.1	TB	down	0.171	N
652	HSPBAP1	ENST00000471534.1	TB	down	0.171	N
652	JAKMIP1	ENST00000282924.9	TB	down	0.171	N
652	AQP3	ENST00000297991.6	TB	down	0.171	N
652	ZCCHC7	ENST00000322831.6	TB	down	0.171	N
652	ARHGEF9	ENST00000374872.4	TB	down	0.171	N
658	LMBRD1	ENST00000647655.1	TB	down	0.172	N
659	NAPRT	ENST00000462059.1	TB	down	0.172	N
659	GATD1	ENST00000319863.13	TB	down	0.172	N/A removed from analysis by rare gene filtering
659	ERCC5	ENST00000472247.1	TB	down	0.172	N
662	ELMO1	ENST00000396045.7	TB	down	0.173	N
663	TNFSF8	ENST00000618336.4	TB	down	0.173	N
664	RALGPS2	ENST00000367634.6	TB	down	0.173	N
664	ADAM23	ENST00000374415.7	TB	down	0.173	N
664	LSP1	ENST00000406638.6	TB	down	0.173	N
664	UCP2	ENST00000310473.9	TB	up	0.173	N
664	TTC39C	ENST00000578150.1	TB	down	0.173	N
664	LYPD3	ENST00000244333.4	TB	up	0.173	N
670	RORC	ENST00000480719.1	TB	down	0.174	N
670	SLC39A8	ENST00000356736.5	TB	up	0.174	N
670	HINT1	ENST00000304043.10	TB	down	0.174	N
670	RNF130	ENST00000261947.4	TB	up	0.174	N
670	PEX5	ENST00000545574.5	TB	down	0.174	N
675	KIF2A	ENST00000407818.8	TB	down	0.174	N
675	BTN3A2	ENST00000528222.1	TB	down	0.174	N
675	FKBP11	ENST00000551694.5	TB	down	0.174	N
678	PER3	ENST00000377541.5	TB	down	0.175	N
678	GBP1	ENST00000484970.1	TB	down	0.175	N
678	TGFBR3	ENST00000212355.9	TB	down	0.175	N
678	TRAF5	ENST00000367004.3	TB	down	0.175	N
678	VAMP5	ENST00000306384.5	TB	down	0.175	N
678	AC068946.2	ENST00000446716.5	TB	down	0.175	N/A removed from analysis by rare gene filtering
678	CD96	ENST00000438817.6	TB	down	0.175	N
678	ETV5	ENST00000440773.5	TB	up	0.175	N
678	RAD1	ENST00000341754.8	TB	down	0.175	N
678	ARHGAP26	ENST00000451259.1	TB	up	0.175	N
678	PCYOX1L	ENST00000503240.5	TB	down	0.175	N
678	CNTRL	ENST00000373851.6	TB	down	0.175	N
678	CRACR2A	ENST00000333750.9	TB	down	0.175	N
678	CD63	ENST00000257857.8	TB	up	0.175	N
678	OSBPL8	ENST00000393250.8	TB	up	0.175	Y
678	SNX6	ENST00000396526.7	TB	down	0.175	N
678	PPP2R5C	ENST00000557268.5	TB	down	0.175	N
678	CARMIL2	ENST00000602321.5	TB	down	0.175	N/A removed from analysis by rare gene filtering
678	PDPR	ENST00000561920.5	TB	down	0.175	N
678	FPR2	ENST00000598776.1	TB	up	0.175	N
678	APOL3	ENST00000487355.5	TB	down	0.175	N
699	CRTAM	ENST00000227348.9	TB	down	0.176	N
700	MYL12A	ENST00000217652.7	TB	up	0.176	N
701	LY9	ENST00000368039.2	TB	down	0.176	N
701	ZNF692	ENST00000474351.5	TB	down	0.176	N
701	RRM2	ENST00000646978.1	TB	down	0.176	N
701	SLC8A1	ENST00000406785.6	TB	up	0.176	N
701	ANKRD36C	ENST00000534304.5	TB	down	0.176	N
701	SLC11A1	ENST00000468221.5	TB	up	0.176	N
701	CD47	ENST00000644850.1	TB	down	0.176	N
701	RNF144B	ENST00000259939.4	TB	up	0.176	N
701	ZSCAN31	ENST00000414429.5	TB	down	0.176	N
701	L3HYPDH	ENST00000481608.1	TB	down	0.176	N
701	CEP128	ENST00000281129.7	TB	down	0.176	N
701	AKAP13	ENST00000558166.2	TB	down	0.176	Y
701	PRKCB	ENST00000643927.1	TB	down	0.176	N
701	APOL3	ENST00000533061.1	TB	down	0.176	N
715	S100A4	ENST00000368716.9	TB	up	0.176	N
715	CMTR2	ENST00000338099.9	TB	down	0.176	N
715	RP2	ENST00000218340.4	TB	up	0.176	Y
718	HS3ST1	ENST00000002596.6	TB	up	0.177	Y
719	SYNE2	ENST00000557005.1	TB	down	0.177	N
720	PECAM1	ENST00000563924.6	TB	up	0.178	N
721	ARID1B	ENST00000493658.2	TB	down	0.178	N
721	SPDYE2	ENST00000507918.5	TB	down	0.178	N
721	ARHGAP12	ENST00000375245.8	TB	down	0.178	N
721	TPP1	ENST00000299427.12	TB	up	0.178	N
721	CEP152	ENST00000380950.7	TB	down	0.178	N
721	AKAP13	ENST00000557852.2	TB	down	0.178	Y
721	SRSF1	ENST00000583741.1	TB	up	0.178	N
721	ZNF181	ENST00000595708.5	TB	down	0.178	N
721	MRPS12	ENST00000407800.2	TB	down	0.178	N
721	FCGRT	ENST00000426395.7	TB	up	0.178	N
721	SUMO3	ENST00000466861.1	TB	up	0.178	N
721	SMS	ENST00000404933.7	TB	up	0.178	N
733	ADD1	ENST00000534870.5	TB	down	0.178	N
734	GBP1	ENST00000459831.1	TB	down	0.178	N
735	RAB13	ENST00000368575.5	TB	up	0.178	Y
736	TLK1	ENST00000359766.7	TB	down	0.179	N
736	TRAT1	ENST00000295756.11	TB	down	0.179	N
736	PAM	ENST00000455264.6	TB	up	0.179	N
736	LTB	ENST00000446745.2	TB	down	0.179	N
740	HPS3	ENST00000462030.5	TB	down	0.179	N
741	CRELD1	ENST00000326434.9	TB	down	0.179	N
742	SIGLEC9	ENST00000250360.7	TB	up	0.179	N
743	ZFYVE9	ENST00000287727.7	TB	down	0.18	N
743	CYFIP2	ENST00000620254.5	TB	down	0.18	N
743	SEMA3C	ENST00000419255.6	TB	up	0.18	N
743	STIM1	ENST00000300737.8	TB	down	0.18	N
747	ZNF627	ENST00000361113.10	TB	down	0.18	N
747	CD93	ENST00000246006.5	TB	up	0.18	N
749	CTDSP2	ENST00000547701.5	TB	down	0.18	N
750	CANX	ENST00000514032.5	TB	up	0.18	N
751	GPR155	ENST00000392551.6	TB	down	0.181	N
751	SMIM29	ENST00000476320.6	TB	down	0.181	N/A removed from analysis by rare gene filtering
751	SYNE2	ENST00000441438.2	TB	down	0.181	N
754	SELENOH	ENST00000528798.1	TB	up	0.181	N/A removed from analysis by rare gene filtering
755	ITGB1	ENST00000302278.8	TB	up	0.182	N
756	SLFNL1	ENST00000359345.5	TB	down	0.182	N
756	ATM	ENST00000525537.2	TB	down	0.182	N
758	CYP1B1	ENST00000494864.1	TB	down	0.182	N
758	U2SURP	ENST00000463563.6	TB	down	0.182	N
758	ZBED6CL	ENST00000343855.6	TB	down	0.182	N
758	PGAM1	ENST00000334828.6	TB	up	0.182	N
758	KLRK1	ENST00000544449.5	TB	down	0.182	N
758	TMTC4	ENST00000342624.9	TB	down	0.182	N
764	GRPEL2	ENST00000507562.1	TB	down	0.184	N
765	ARAP2	ENST00000508066.1	TB	down	0.184	N
765	PDCD4	ENST00000498367.1	TB	down	0.184	N
767	PARP2	ENST00000429687.7	TB	up	0.184	N
768	MTF1	ENST00000373036.5	TB	up	0.185	N
768	PTPRC	ENST00000646230.1	TB	down	0.185	N
768	AGPAT5	ENST00000518327.1	TB	down	0.185	N
768	PRR5L	ENST00000530627.1	TB	down	0.185	N
768	SERPINA1	ENST00000440909.5	TB	up	0.185	N
768	RBM38	ENST00000342690.4	TB	down	0.185	N
768	PARVB	ENST00000406477.7	TB	down	0.185	N
775	STAT1	ENST00000673952.1	TB	down	0.185	N
775	AC008676.3	ENST00000519499.2	TB	down	0.185	N/A removed from analysis by rare gene filtering
775	SCML4	ENST00000369020.8	TB	down	0.185	N
775	SEPTIN9	ENST00000541152.6	TB	down	0.185	N/A removed from analysis by rare gene filtering
779	PIK3C2B	ENST00000367187.7	TB	down	0.186	N
779	CFL1	ENST00000308162.10	TB	up	0.186	N
781	IDUA	ENST00000652070.1	TB	down	0.186	N
781	STIM2	ENST00000467087.5	TB	down	0.186	N
781	SYNE2	ENST00000394768.6	TB	down	0.186	N
784	XRN1	ENST00000477237.1	TB	down	0.186	N
785	TRIM37	ENST00000393065.6	TB	down	0.186	N
785	MED25	ENST00000312865.10	TB	up	0.186	N
787	PRPF39	ENST00000554785.1	TB	down	0.186	N
787	GALK2	ENST00000559963.5	TB	down	0.186	Y
789	SLC43A3	ENST00000395124.5	TB	up	0.187	N
789	YPEL3	ENST00000398841.6	TB	down	0.187	N
789	ZNF675	ENST00000359788.9	TB	down	0.187	N
792	MBTPS1	ENST00000570064.5	TB	down	0.187	N
793	ASL	ENST00000673518.1	TB	down	0.189	N
794	MTA3	ENST00000406652.5	TB	down	0.189	N
794	ZAP70	ENST00000264972.9	TB	down	0.189	N
796	ZNF671	ENST00000317398.10	TB	down	0.189	N
797	SLAMF8	ENST00000289707.10	TB	down	0.189	Y
798	CD163	ENST00000537044.1	TB	up	0.189	N
799	ADCK5	ENST00000529654.5	TB	down	0.189	N
799	NLRP1	ENST00000572272.6	TB	down	0.189	N
801	TCF7	ENST00000519165.1	TB	down	0.19	N
802	ZNF684	ENST00000648542.1	TB	down	0.19	N
802	PTGFRN	ENST00000393203.3	TB	up	0.19	N
804	AKNA	ENST00000492875.1	TB	down	0.191	N
804	ATP2A3	ENST00000576957.1	TB	down	0.191	N
806	FCRL3	ENST00000473231.5	TB	down	0.191	N
806	KCNK12	ENST00000327876.5	TB	down	0.191	N
806	TADA3	ENST00000492103.1	TB	down	0.191	N
806	HMGN3	ENST00000620514.1	TB	down	0.191	N
806	ENG	ENST00000373203.8	TB	up	0.191	N
806	PNP	ENST00000361505.10	TB	up	0.191	N
806	HNRNPC	ENST00000553300.5	TB	up	0.191	N
806	ISG20	ENST00000558992.1	TB	down	0.191	N
806	TMEM170A	ENST00000569540.5	TB	down	0.191	N
806	CHAF1A	ENST00000585854.1	TB	up	0.191	N
806	IFNGR2	ENST00000421802.1	TB	down	0.191	N
806	PIGP	ENST00000399098.5	TB	down	0.191	N
806	DYRK1A	ENST00000643551.1	TB	down	0.191	N
819	SNX14	ENST00000508658.5	TB	up	0.191	N
819	CFAP298-TCP10L	ENST00000674025.1	TB	down	0.191	N/A removed from analysis by rare gene filtering
819	RHBDD3	ENST00000496342.1	TB	down	0.191	N
822	NOTCH2	ENST00000478864.1	TB	up	0.191	N
822	ATXN7	ENST00000484332.1	TB	down	0.191	N
824	RGS14	ENST00000408923.8	TB	down	0.191	N
824	MYO18A	ENST00000532143.2	TB	down	0.191	N
826	ABLIM1	ENST00000428430.1	TB	down	0.192	N
826	HM13	ENST00000472128.5	TB	down	0.192	N
828	CD44	ENST00000263398.10	TB	up	0.192	N
829	GPATCH8	ENST00000335500.8	TB	down	0.192	N
830	GPR18	ENST00000340807.3	TB	down	0.192	Y
830	LGALS1	ENST00000215909.10	TB	up	0.192	N
832	SPATA5	ENST00000422835.2	TB	down	0.193	N
833	MPZL3	ENST00000278949.9	TB	down	0.193	N
833	C2CD2	ENST00000467074.6	TB	down	0.193	N
835	MDM4	ENST00000621032.4	TB	down	0.193	N
835	LRRC57	ENST00000563454.5	TB	up	0.193	N
837	TPM4	ENST00000643579.2	TB	up	0.193	N
838	TFIP11	ENST00000479489.5	TB	up	0.194	N
839	BET1L	ENST00000325147.13	TB	down	0.194	N
840	DMXL2	ENST00000560891.5	TB	up	0.194	N
840	METTL16	ENST00000263092.11	TB	down	0.194	N
842	PRG2	ENST00000311862.10	TB	up	0.194	N
843	CAPS	ENST00000452990.8	TB	down	0.195	N
844	RINT1	ENST00000482041.5	TB	down	0.195	N
845	WRNIP1	ENST00000618555.4	TB	down	0.195	N
845	WDR74	ENST00000540620.5	TB	down	0.195	N
845	CFAP410	ENST00000462742.1	TB	down	0.195	N/A removed from analysis by rare gene filtering
848	GNAI2	ENST00000313601.11	TB	up	0.196	N
848	MAMDC4	ENST00000445819.5	TB	down	0.196	N
848	APLP2	ENST00000534001.1	TB	up	0.196	N
848	DDX23	ENST00000547290.1	TB	down	0.196	N
848	RBL2	ENST00000562837.1	TB	down	0.196	N
848	AL049634.2	ENST00000564763.1	TB	up	0.196	N/A removed from analysis by rare gene filtering
854	CXCL10	ENST00000306602.3	TB	down	0.197	N
854	TM9SF4	ENST00000398022.7	TB	up	0.197	N
856	XPO1	ENST00000468259.1	TB	down	0.197	N
857	SERF2	ENST00000249786.8	TB	up	0.198	N
858	GPR171	ENST00000309180.6	TB	down	0.199	N
858	SLC7A7	ENST00000556287.5	TB	up	0.199	N
858	CBFB	ENST00000563939.3	TB	down	0.199	N
861	PUM1	ENST00000471894.1	TB	down	0.199	N
861	FCER1G	ENST00000367992.7	TB	up	0.199	N
861	NLRP3	ENST00000391828.7	TB	up	0.199	Y
861	NBEAL1	ENST00000497505.5	TB	down	0.199	N
861	TTC14	ENST00000382584.8	TB	down	0.199	N
861	CCDC50	ENST00000460064.1	TB	down	0.199	N
861	AP1AR	ENST00000512741.1	TB	down	0.199	N
861	YWHAG	ENST00000307630.5	TB	up	0.199	N
861	CCDC88B	ENST00000356786.10	TB	down	0.199	N
861	IL18BP	ENST00000343898.9	TB	down	0.199	N
861	THBS1	ENST00000484734.1	TB	up	0.199	N
861	AKAP13	ENST00000361243.6	TB	down	0.199	Y
861	PISD	ENST00000460723.5	TB	down	0.199	N
861	MAGED2	ENST00000375068.6	TB	down	0.199	N
875	NUP85	ENST00000583569.5	TB	down	0.199	N

## Sheet: S1C
Table S1C: Sleuth DETs - Mtb*RSTR model
Gene Name	Target ID	direction	FDR	Mtb*RSTR DEG (Y/N)
CIITA	ENST00000570546.5	down	0.0658798	Y
CIITA	ENST00000576601.1	down	0.135375	Y
WDR45B	ENST00000571835.5	down	0.135375	N
CIITA	ENST00000324288.13	down	0.159812	Y
